# Supplementary material for: IFNγ-Treated Macrophages Induce EMT through the WNT Pathway: Relevance in Crohn’s Disease
Source: Biomedicines. 2022 May 8;10(5):1093. doi: 10.3390/biomedicines10051093 (PMC9139093; doi:10.3390/biomedicines10051093)
Supplement: Supplementary file 1 [file biomedicines-10-01093-s001.zip]

Archive with 1 entries (1 files):
- biomedicines-1658882-supplementary.pdf
